# Supplementary material for: Vipera berus berus Venom from Russia: Venomics, Bioactivities and Preclinical Assessment of Microgen Antivenom
Source: Toxins (Basel). 2019 Feb 1;11(2):90. doi: 10.3390/toxins11020090 (PMC6409582; doi:10.3390/toxins11020090)
Supplement: Supplementary file 1 [file toxins-11-00090-s001.zip]

Archive with 1 entries (1 files):
- Table S1_Vipera berus berus_MSMS_assignments.xlsx
