# Supplementary material for: Vipera berus berus Venom from Russia: Venomics, Bioactivities and Preclinical Assessment of Microgen Antivenom
Source: Toxins (Basel). 2019 Feb 1;11(2):90. doi: 10.3390/toxins11020090 (PMC6409582; doi:10.3390/toxins11020090)
Supplement: Supplementary file 1 [file toxins-11-00090-s001.zip › Table S1_Vipera berus berus_MSMS_assignments.xlsx]

## Sheet: Hoja1
	Supplementary Table S1: Summary of the MS/MS identification of the SDS-PAGE protein bands of Vipera berus berus (Russia) (insert in Figure 1A)
	Spot ID	%	Mw	MS-ESI (ave)	m/z	z	Peptide sequence	Score	NCBI/TrEmbl	Protein family
	1	0.556			537.3	2	ZRRQPPIPP	de novo		BPP
	2	0.96			537.3	2	ZRRQPPIPP	de novo		BPP
	3	0.653	7/24▼ kDa	7582.6	548.2	2	FYYDSASNK	128	V. a. ammodytes P00991	Kunitz-type SP inhibitor
					598.8	2	FCYLPADPGR
					500.8	2	KFIYGGCR	115	V. a. ammodytes P00992	Kunitz-type SP inhibitor
	4	1.915	7/18/21▼ kDa	7562.6	548.2	2	FYYDSASNK	77	V. a. ammodytes P00991	Kunitz-type SP inhibitor
					598.8	2	FCYLPADPGR
	5	2.269			537.3	2	ZRRQPPIPP	de novo		BPP
	6	7.83		3947/3876	790.3	5	GENEPP(3506.8)KGGH	de novo	~ V. raddei	C-type natriuretic peptide
			9▼/18▼/22▼ kDa		547.7	2	FYYDSASNK	de novo	V. a. ammodytes P00991	Kunitz type inhibitor
					433.7	2	TWDECR	de novo	V. a. ammodytes P00991	Kunitz type inhibitor
	7	5.682			573.4	2	ZRWPGPKVPP	de novo		BPP like
			7/14▼ kDa	7654.4/7596.8/7549.6	500.8	2	KFIYGGCR	207	V. nikolskii E5AJX3	Kunitz-type SP inhibitor
					553.2	3	TRDECHHTCVASGK
					1028.1	3	FCYLPAEPGECNAYMPSFYYDSASNK
	8	1.582	12▼ kDa	13968.7/14025.8	512.3	2	FLNAGTICK	299	V. b. berus P0C6A6	Dimeric Disintegrin
					492.2	3	RGEHCVSGPCCR
					588.3	3	NSGNPCCDPVTCKPR
					981.9	2	GDDMNDYCTGISSDCPR
	9	4.703	15▼ kDa	13800.6	404.7	2	AAAICFR	492	V. b. berus CAE47248	S49-PLA2
					735.3	2	ENGAIVCGSSTSCK
					746.3	2	CCFVHSCCYAK
					533.3	3	ENGAIVCGSSTSCKK
					672	3	NPITSYSLYGCHCGLGSK
					1001.1	3	MIQEETEKNPITSYSLYGCHCGLGSK
	10	4.41	14▼ kDa	25070.4	556.8	2	HTVDLQIMR	140	V. a. aspis P83942	svVEGF
					658.8	2	CSGCCTDESLK
					521.6	3	FTEHTACECRPR
					1050.2	3	ETLVSILQEYPDEISDIFRPSCVAVLR
					697.9	2	NVRPFLEVHER	118	V. a. aspis 1WQ8_A	svVEGF
	11	0.786	18▼ kDa	13800.5/13567.8	468.8	2	VAAICFQK	138	V. b. berus P31854	Basic D49-PLA2
					511.9	3	CCFVHDCCYGR
					1040	2	LSTYSYNFQNGNIVCGNK
		0.127	18▼ kDa		481.7	2	QYFFETK	78	M. lebetina P25428	vNGF
					682.3	2	ALTMEGNQASWR
	12	0.377	28▼ kDa		468.8	2	VAAICFQK	153	V. b. berus P31854	Basic D49-PLA2
					767.3	3	CCFVHDCCYGR
					1040	2	LSTYSYNFQNGNIVCGNK
		5.643	14▼ kDa	13857.9	468.8	2	VAAICFQK	963	V. b. berus P31854	Basic D49-PLA2
					511.9	3	CCFVHDCCYGR
					1040	2	LSTYSYNFQNGNIVCGNK
					1040.1	3	HAVWSYLSYGCYCGWGGQGKPQDATDR
					868.4	4	ANGCDPKLSTYSYNFQNGNIVCGNKYGCLR
		1.505	8▼ kDa		468.8	2	VAAICFQK	295	V. b. berus P31854	Basic D49-PLA2
					511.9	3	CCFVHDCCYGR
					1040	2	LSTYSYNFQNGNIVCGNK
					1040.1	3	HAVWSYLSYGCYCGWGGQGKPQDATDR
	13	0.235	15▼ kDa		511.9	3	CCFVHDCCYGR	311	V. b. berus AAN59985	D49-PLA2
					857.9	2	VAAICFGENLNTYDK
					615	3	VAAICFGENLNTYDKK
					1022	2	SALLSYSNYGCYCGWGGK
					468.8	2	VAAICFQK	144	V. b. berus P31854	Basic D49-PLA2
					1040	2	LSTYSYNFQNGNIVCGNK
					670.3	2	YMLYSLFDCK	137	V. b. berus AAN59990	D49-PLA2
					866.9	2	VAAICFGENMNTYDK
		0.235	13▼ kDa	13682.9/13739.9/13796.9/13858.1	670.3	2	YMLYSLFDCK	378	V. b. berus AAN59990	D49-PLA2
					511.9	3	CCFVHDCCYGR
					866.9	2	VAAICFGENMNTYDK
					621	3	VAAICFGENMNTYDKK
					877	3	MoxGTYSYSFQNGDIVCGGDDPCLR
					857.9	2	VAAICFGENLNTYDK	158	V. b. berus CAE47197	D49-PLA2
	14	3.14	14▼ kDa	13551.9/13667/13610	511.9	3	CCFVHDCCYGR	670	V. b. berus AAN59985	D49-PLA2
					857.9	2	VAAICFGENLNTYDK
					615	3	VAAICFGENLNTYDKK
					1022	2	SALLSYSNYGCYCGWGGK
					724.3	3	KSALLSYSNYGCYCGWGGK
					1319.1	2	LSIYSYSFENGDIVCGGDDPCLR
	15	0.116	27▼ kDa		555.8	2	QGCNNNYLK	536	V. berus B7FDI1	CRISP
					581.3	2	SVNPTASNMLK
					759.3	2	CGENIYMSTSPMK
					769.3	2	MEWYPEAAANAER
					776.3	2	SGCAAAYCPSSEYK
					640.4	3	KPEIQNEIIDLHNSLR
					993.9	2	YFYVCQYCPAGNMQGK
					924.5	3	DFVYGQGASPANAVVGHYTQIVWYK
		0.013	27▼ kDa		511.9	3	CCFVHDCCYGR	242	V. b. berus AAN59985	D49-PLA2
					857.9	2	VAAICFGENLNTYDK
					615	3	VAAICFGENLNTYDKK
					880	3	LSIYSYSFENGDIVCGGDDPCLR
		0.389	14▼ kDa	13551.9/13610	511.9	3	CCFVHDCCYGR	359	V. b. berus AAN59985	D49-PLA2
					857.9	2	VAAICFGENLNTYDK
					615	3	VAAICFGENLNTYDKK
					880	3	LSIYSYSFENGDIVCGGDDPCLR
					1022	2	SALLSYSNYGCYCGWGGK
	16	3.293	27▼ kDa	24539.3	485.3	2	CILSHSPR	619	V. berus B7FDI1	CRISP
					581.3	2	SVNPTASNMLK
					759.3	2	CGENIYMSTSPMK
					769.3	2	MEWYPEAAANAER
					546	3	WTAIIHEWHGEEK
					776.3	2	SGCAAAYCPSSEYK
					640.4	3	KPEIQNEIIDLHNSLR
					993.9	2	YFYVCQYCPAGNMQGK
	17	0.24	15▼ kDa		511.9	3	CCFVHDCCYGR	206	V. b. berus AAN59985	D49-PLA2
					857.9	2	VAAICFGENLNTYDK
					615	3	VAAICFGENLNTYDKK
					867	2	VAAICFGENMNTYDK	134	V. b. berus CAE47197	D49-PLA2
					468.8	2	VAAICFQK	99	V. b. berus P31854	Basic D49-PLA2
		0.719	13▼ kDa	13684.9/13741.9/13797.9	486.8	2	GKPLDATDR	525	V. b. berus AAN59990	D49-PLA2
					670.3	2	YMLYSLFDCK
					511.9	3	CCFVHDCCYGR
					866.9	2	VAAICFGENMNTYDK
					931	2	VAAICFGENMNTYDKK
					818.5	3	TGIFGIMSYIYYGCYCGWGGK
					861.2	3	KTGIFGIMSYIYYGCYCGWGGK
					871.5	3	MGTYSYSFENGDIVCGGDDPCLR
	18	0.945	14▼ kDa	13684.9/13741.9/13797.9	670.3	2	YMLYSLFDCK	490	V. a. meridionalis CAE47179	D49-PLA2
					511.9	3	CCFVHDCCYGR
					866.9	2	VAAICFGENMNTYDK
					931	2	VAAICFGENMNTYDKK
					871.5	3	MGTYSYSFENGDIVCGGDDPCLR
					768.3	2	CYFVHDCCYGR	458	V. a. aspis CAE47140	D49-PLA2
	19	5.208	14▼ kDa	13666.9/13723.9	670.3	2	YMLYSLFDCK	670	V. a. meridionalis CAE47179	D49-PLA2
					486.8	2	GKPLDATDR
					511.9	3	CCFVHDCCYGR
					866.9	2	VAAICFGENMNTYDK
					931	2	VAAICFGENMNTYDKK
					818.5	3	TGIFGIMSYIYYGCYCGWGGK
					861.2	3	KTGIFGIMSYIYYGCYCGWGGK
					871.5	3	MGTYSYSFENGDIVCGGDDPCLR
					768.3	2	CYFVHDCCYGR	530	V. a. aspis CAE47140	D49-PLA2
		0.579	6▼ kDa		670.3	2	YMLYSLFDCK	309	V. a. meridionalis CAE47179	D49-PLA2
					766.9	2	CCFVHDCCYGR
					866.9	2	VAAICFGENMNTYDK
					931	2	VAAICFGENMNTYDKK
					818.5	3	TGIFGIMSYIYYGCYCGWGGK
					631.4	2	IVCGGDDPCLR	167	D. siamensis2H4C_B	D49-PLA2
					670.4	2	YMLYSIFDCK
					774.4	2	CCFVHDCCYAR
	20	0.054	60▼ kDa		444.8	2	FFCLSSK	109	G. halys AAC34898	SVSP
					573.4	2	EKFFCLSSK
					505	3	VIGGDECNINEHR
		0.762	37▼ kDa		433.8	2	IILGVHSK	500	M. lebetina Q9PT40	SVSP
					573.4	2	EKFFCLSSK
					595.4	2	WDKDIMLIR
					605.4	2	IMGWGTITTTK
					797.2	2	TLCAGILQGGIDSCK
					1057.2	2	FYCAGTLINQEWVLTAAR
		0.272	14▼ kDa	13708/13694.9/13650.9	670.4	2	YMLYSLFDCK	427	V. a. meridionalis CAE47179	D49-PLA2
					767.4	2	CCFVHDCCYGR
					867	2	VAAICFGENMNTYDK
					931.1	2	VAAICFGENMNTYDKK
					1314.7	2	MoxGTYSYSFENGDIVCGGDDPCLR
	21	0.006	63▼ kDa		738.4	2	FLEQQNKVLQTK	104	O. hannah ETE67131	keratin
		0.325	63▼ kDa		749.8	2	VVGGDECNINEHR	102	A. bilineatusP33588	SVSP
		0.331	59▼ kDa		505	3	VIGGDECNINEHR	68	G. halys AAC34898	SVSP
		0.1	40▼ kDa		505	3	VIGGDECNINEHR	60	G. halys AAC34898	SVSP
					444.8	2	FFCLSSK
					730.5	2	SXPSSPPSEGSVCR	de novo	~ G. halys AAC34898	SVSP
		0.05	37▼ kDa		433.8	2	IILGVHS	335	M. lebetina Q9PT40	SVSP
					444.9	2	FFCLSSK
					605.4	2	IMGWGTITTTK
					797	2	TLCAGILQGGIDSCK
					1057.2	2	FYCAGTLINQEWVLTAAR
		0.349	14▼ kDa	13708/13650.9	455.2	2	AVCECDR	455	V. b. berus AAN59990	D49-PLA2
					486.8	2	GKPLDATDR
					670.9	2	YMLYSLFDCK
					767.4	2	CCFVHDCCYGR
					867	2	VAAICFGENMNTYDK
					939.1	2	VAAICFGENMNTYDKK
					768.3	2	CYFVHDCCYGR	419	V. a. aspis CAE47140	D49-PLA2
					882	2	VAAICFAENMoxNTYDK	360	V. renardi F8QN52	PLA2
	22	7.669	35▼ kDa		587.4	2	VVCAGIWQGGK	245	V. nikolskii E5AJX2	SVSP
					628.9	2	CQGVHPELPAK
					572	3	EYTMWDKDIMLIR
					748.1	3	CAGTLINQEWVLTAAHCNGK
					611.1	3	VILPDVPHCANIEIIK
					598.9	2	IMoxGWGTISSTK	102	S. c. edwardsi ABG26974	SVSP
		0.742	28▼ kDa		444.8	2	FFCLSSK	370	V. nikolskii E5AJX2	SVSP
					587.4	2	VVCAGIWQGGK
					628.9	2	CQGVHPELPAK
					572	3	EYTMWDKDIMLIR
					748.1	3	CAGTLINQEWVLTAAHCNGK
					611.1	3	VILPDVPHCANIEIIK
	23	1.749	60▼ kDa		1013.7	2	HDNAQLLTAIDFDGPTIGK	186	C. adamanteus AEJ31993	PIII-SVMP
					770.9	3	KRHDNAQLLTAIDFDGPTIGK
					850.1	2	TDIVSPPVCGNGLLEK	88	E. c.. sochureki ADI47592	PIII-SVMP
					737.7	3	LHSWVKCESGECCDQCR	78	P. flavoviridis P20164	PIII-SVMP
		0.236	32▼ kDa		1125.8	2	TSTHIAPLSLPSSPPSVGSVCR	176	M. lebetina E0Y420	SVSP
					444.8	2	FFCLSSK
		0.201	32▼ kDa		676.1	3	HDNAQLLTAIDFDGPTIGK	81	C. adamanteus AEJ31993	PI-SVMP
					770.9	3	KRHDNAQLLTAIDFDGPTIGK
					587.4	2	VVCAGIWQGGK	61	V. nikolskii E5AJX2	SVSP
					412.6	3	CQGVHPELPAK
	24	0.466	32▼ kDa		1125.8	2	TSTHIAPLSLPSSPPSVGSVCR	157	M. lebetina E0Y420	SVSP
					587.4	2	VVCAGIWQGGK	58	V. nikolskii E5AJX2	SVSP
					611.1	3	VILPDVPHCANIEIIK
		0.466	17▼ kDa		405.3	2	(170.1)SFVCK	de novo	~ E. carinatus Q7T247	CTL
					535	3	(475.4)HNTWEDAEK	de novo	~ M. lebetina P84038	CTL
		0.48	14▼ kDa		621.4	2	SYCVYFSSTK	de novo	~ M. lebetina B4XT08	CTL
					516.3	2	YAASSYLTR	de novo	~ C. horridus P81508	CTL
					677.7	3	(460.4)ASGWSAYDQHCYK	de novo	~ M. lebetina B4XSZ0	CTL
	25	0.291	65▼ kDa		750.8	3	TSTHIAPLSLPSSPPSVGSVCR	71	M. lebetina E0Y420	SVSP
		0.072	58▼ kDa		502.3	2	VTVLEASER	105	V. a. ammodytes 3KVE_A	LAAO
					567.4	2	YPVKPSEEGK
		0.218	58▼ kDa		447.7	3	LVIVVDHSMVTK	65	E. carinatus Q9PRP9	PIII-SVMP
					581.3	2	GTDDFYCRK	58	E. c.. sochureki ADI47673	PIII-SVMP
		0.291	32▼ kDa		567.4	2	YPVKPSEEGK	265	M. lebetina P81375	LAAO
					569.3	2	HDDIFAYEK
					463.6	3	KFWEDDGIHGGK
					747.4	2	ADDKNPLEECFR
					751	2	EDDYEEFLEIAK
					626.9	2	SAGQLYEESLR	218	P. flavoviridis BAN82013	LAAO
					461	3	SAGQLYEESLRK
					502.3	2	VTVLEASER	210	V. a. ammodytes 3KVE_A	LAAO
					583.4	2	IQFEPPLPPK
		0.157	21▼ kDa		431.7	2	AFDEPKR	78	M. lebetina B4XSY9	CTL
					855.1	2	TSADYVWIGLWNQR
		0.291	14▼ kDa		742.8	2	AWNEGXNCFVFK	de novo	~ D. siamensis Q4PRC8	CTL
	26	0.027	>116■ kDa		458.3	2	LNLNNQAK	523	M. lebetina AHJ80885	Phosphodiesterase
					490.8	2	CSSITDLGK
					554.9	2	TLGMoxLMEGLK
					678.4	2	AATYFWPGSEVK
					715	2	VDFFMYEGPAPR
					725	2	DFYTFDSEGIVR
					502	3	SMQAIFLAHGPGFK
					926.6	2	AGYLETWDSLMPNINK
		0.233	>116■ kDa		569.9	2	HDDIFAYEK	156	V. a. ammodytes 3KVE_A	LAAO
					630.9	2	FWEDDGIHGGK
					756.2	3	HVVVVGAGMoxSGLSAAYVLAGAGHK
					461	3	SAGQLYEESLRK	135	P. flavoviridis BAN82013	LAAO
					448.8	2	IFLTCNK	130	P. elegans BAP39915	LAAO
					818.5	2	NVKEGWYANLGPMR	108	D. r. russellii G8XQX1	LAAO
		0.01	>116■ kDa		738.1	3	LHSWVECESGECCDQCR	80	B. jararaca Q98UF9	PIII-SVMP
		0.004	>116■ kDa		526.7	3	HANFPILSANIRPK	75	G. brevicaudus BAG82601	Ecto-5' nucleotidase
					795.5	2	IIALGHSGFFEDQR
		2.289	60■ kDa		447.7	3	LVIVVDHSMVTK	90	E. coloratus ADI47606	PIII-SVMP
					671	2	LVIVVDHSMVTK
					738.1	3	LHSWVECESGECCDQCR	85	E. c.. sochureki ADI47596	PIII-SVMP
					742.7	3	LHSWVECESGECCEQCR	69	P. flavoviridis AAB27210	PIII-SVMP
		0.082	60■ kDa		437.8	2	VFPAVEGR	52	C. adamanteus AEJ31979	Ecto-5' nucleotidase
					526.7	3	HANFPILSANIRPK
		0.548	55■ kDa		567.9	2	YPVKPSEEGK	127	P. flavoviridis BAN82013	LAAO
					569.9	2	HDDIFAYEK
					626.9	2	SAGQLYEESLR
					630.9	2	FWEDDGIHGGK
					461	3	SAGQLYEESLRK
					463.6	3	KFWEDDGIHGGK
					502.3	2	VTVLEASER	111	V. a. ammodytes 3KVE_A	LAAO
		0.471	28■ kDa		434.8	2	NCFGLEK	143	M. lebetina B4XSY9	CTL
					578.9	2	WTDGSSVIYK
					855.1	2	TSADYVWIGLWNQR
					584.4	2	(199.1)TDGSSVXYK	de novo	~ M. lebetina B4XSY9	CTL
		0.076	28■ kDa		1125.8	2	TSTHIAPLSLPSSPPSVGSVCR	101	M. lebetina E0Y420	SVSP
	27	0.263	>116■ kDa		569.9	2	HDDIFAYEK	254	M. lebetina P81375	LAAO
					630.9	2	FWEDDGIHGGK
					498.6	3	ADDKNPLEECFR
					751	2	EDDYEEFLEIAK
					744.7	4	ADDKNPLEECFREDDYEEFLEIAK
					826.5	3	NVKEGWYANLGPMoxR	149	D. r. russellii G8XQX1	LAAO
		0.077	>116■ kDa		678.4	2	AATYFWPGSEVK	108	M. lebetina AHJ80885	Phosphodiesterase
					725	2	DFYTFDSEGIVR
		0.01	>116■ kDa		855.1	2	TSADYVWIGLWNQR	91	M. lebetina B4XSY9	CTL
		0.183	116■ kDa		458.3	2	LNLNNQAK	540	M. lebetina AHJ80885	Phosphodiesterase
					490.8	2	CSSITDLGK
					554.9	2	TLGMoxLMEGLK
					678.4	2	AATYFWPGSEVK
					715	2	VDFFMYEGPAPR
					725	2	DFYTFDSEGIVR
					502	3	SMQAIFLAHGPGFK
					786	2	SPPTSVPPSASDCLR
					795.5	2	VNLMVDQQWMAVR
					835.1	2	DVELLTGLNFYSGLK
					918.1	2	FGPVSGEIIMALQMADR
					926.6	2	AGYLETWDSLMPNINK
					934.1	2	FGPVSGEIIMoxALQMoxADR
					773.5	3	AERPDFVTLYIEEPDTTGHK
					811.2	3	NEVTSFENIEVYNLMCDLLK
					681.2	4	NLHNCVNLILLADHGMEQISCNR
					1099.7	3	IPIPTHFFVVLTSCENQINTPLNCPGSLK
		0.211	116■ kDa		569.9	2	HDDIFAYEK	157	D. r. russellii G8XQX1	LAAO
					751	2	EDDYEEFLEIAK
					818.5	2	NVKEGWYANLGPMR
					747.8	3	IFFAGEYTANAHGWIDSTIK
		0.005	116■ kDa		807	2	ATVAEDSCFEENLK	90	E. coloratus ADI47643	PIII-SVMP
		0.008	116■ kDa		855.1	2	TSADYVWIGLWNQR	86	M. lebetina B4XSY9	CTL
		0.35	97■ kDa		719.5	2	SAGQLYEESLRGK	de novo	~ P. flavoviridis BAN82013	LAAO
		0.168	70■/42▼ kDa		567.9	2	YPVKPSEEGK	193	P. flavoviridis BAN82013	LAAO
					438.9	2	STTDLPSR
					626.9	2	SAGQLYEESLR
					630.9	2	FWEDDGIHGGK
					461	3	SAGQLYEESLRK
					502.9	2	VTVLEASER	165	V. a. ammodytes 3KVE_A	LAAO
		0.164	70■/42▼ kDa		855.1	2	TSADYVWIGLWNQR	143	M. lebetina B4XSY9	CTL
					578.4	2	WTDGSSVIYK
					434.8	2	NCFGLEK
		0.018	70■/42▼ kDa		807	2	ATVAEDSCFEENLK	90	E. coloratus ADI47643	PIII-SVMP
		0.08	60■ kDa		622.3	2	NDQLLWLWR	269	E. ocellatus A3QVN2	Hyaluronidase
					635.3	3	HSDSNAFLHLFPESFR
					847.1	3	APMYPNEPFLVFWNAPTTQCR
		0.161	60■ kDa		578.3	2	WTDGSSVIYK	177	M. lebetina B4XSY9	CTL
					854.9	2	TSADYVWIGLWNQR
		0.109	60■ kDa		566.8	2	VVSLNVLCTK	149	M. lebetina AHJ80886	5'-nucleotidase
					653.9	2	QVPVVQAYAFGK
		1.256	54■ kDa		567.4	2	YPVKPSEEGK	154	M. lebetina P81375	LAAO
					569.9	2	HDDIFAYEK
					498.6	3	ADDKNPLEECFR
					751	2	EDDYEEFLEIAK
					992.6	3	ADDKNPLEECFREDDYEEFLEIAK
					747.8	3	IFFAGEYTANAHGWIDSTIK	118	D. r. russellii G8XQX1	LAAO
					583.4	2	IKFEPPLPPK	100	S. c. edwardsi B0VXW0	LAAO
					626.9	2	SAGQLYEESLR
					461	3	SAGQLYEESLRK
		0.072	54■ kDa		654	2	QVPVVQAYAFGK	88	M. lebetina AHJ80886	5'-nucleotidase
					812.5	3	FHECNLGNLICDAVIYNNLR
					567	2	VVSLNVLCTK
		0.115	54■ kDa		807	2	ATVAEDSCFEENLK	86	E. coloratus ADI47643	SVMP
		0.16	33■ kDa		618.9	3	CQGVHPELPAK	293	V. nikolskii E5AJX2	SVSP
					611.1	3	VILPDVPHCANIEIIK
					444.8	2	FFCLSSK
					455.8	2	IELGVHDK
					748.5	3	CAGTLINQEWVLTAAHCNGK
					591.4	2	IMGWGTISTSK	99	B. jararaca O13069	SVSP
		0.004	33■ kDa		626.9	2	SAGQLYEESLR	95	P. flavoviridis BAN82013	LAAO
					630.9	2	FWEDDGIHGGK
					461	3	SAGQLYEESLRK
		0.016	33■ kDa		677	2	NPQCILNQPLR	66	M. lebetina Q98995	PI-SVMP
		0.09	28■ kDa		1125.8	2	TSTHIAPLSLPSSPPSVGSVCR	101	M. lebetina E0Y420	SVSP
					750.9	3	TSTHIAPLSLPSSPPSVGSVCR
		0.09	28■ kDa		640.5	3	KPEIQNEIIDLHNSLR	97	V. nikolskii B7FDI0	CRISP
					589.4	2	SVNPTASNMoxLK
	28	1.585	55▼ kDa		569.9	2	HDDIFAYEK	122	D. r. russellii G8XQX1	LAAO
					751	2	EDDYEEFLEIAK
					818.5	2	NVKEGWYANLGPMR
					747.8	3	IFFAGEYTANAHGWIDSTIK
					567.9	2	YPVKPSEEGK	121	P. flavoviridis BAN82013	LAAO
					626.9	2	SAGQLYEESLR
					630.9	2	FWEDDGIHGGK
					691	2	SAGQLYEESLRK
					463.6	3	KFWEDDGIHGGK
		0.1	55▼ kDa		807	2	ATVAEDSCFEENLK	92	E. coloratus ADI47643	PIII-SVMP
					502.9	2	VTVLEASER	91	V. a. ammodytes 3KVE_A	LAAO
		0.019	55▼ kDa		530.7	3	IIALGHSGFFEDQR	53	M. lebetina AHJ80886	5'-nucleotidase
					812.5	3	FHECNLGNLICDAVIYNNLR
		0.019	55▼ kDa		847.2	3	APMYPNEPFLVFWNAPTTQ	52	B. pauloensis ACN58137	Hyaluronidase
		0.776	37▼ kDa		444.8	2	FFCLSSK	265	V. nikolskii E5AJX2	SVSP
					455.8	2	IELGVHDK
					628.9	2	CQGVHPELPAK
					611.1	3	VILPDVPHCANIEIIK
					748.1	3	CAGTLINQEWVLTAAHCNGK
					587.9	2	VVCAGIWQGGK
		0.086	37▼ kDa		677	2	NPQCILNQPLR	83	M. lebetina Q98995	PII-SVMP
		0.073	32▼ kDa		722	2	LIFFDGEEAFVR	118	G. blomhoffii Q90YA8	Glutaminyl cyclase
					515.1	3	GVPILHLIPSPFPR
		0.358	32▼ kDa		1125.8	2	TSTHIAPLSLPSSPPSVGSVCR	113	M. lebetina E0Y420	SVSP
					444.8	2	FFCLSSK
					611.1	3	VILPDVPHCANIEIIK	75	V. nikolskii E5AJX2	SVSP
		0.767	21▼ kDa		855.1	2	TSADYVWIGLWNQR	90	M. lebetina B4XSY9	CTL
		0.095	21▼ kDa		750.9	3	TSTHIAPLSLPSSPPSVGSVCR	72	M. lebetina E0Y420	SVSP
		0.43	14▼ kDa		646	3	GSHLVSLHNIAEADFVVK	82	E. p. leakeyi Q6X5S2	CTL
					516.8	4	GSHLVSLHNIAEADFVVKK
					402.8	2	KTLAMLK	68	D. siamensis Q4PRD0	CTL
					947.1	3	DGVIWMoxGLNDVWNECNWGWTDGAK
	29	1.148	55▼ kDa		567.4	2	YPVKPSEEGK	352	M. lebetina P81375	LAAO
					569.9	2	HDDIFAYEK
					463.6	3	KFWEDDGIHGGK
					498.6	3	ADDKNPLEECFR
					751	2	EDDYEEFLEIAK
					744.7	4	ADDKNPLEECFREDDYEEFLEIAK
		0.235	55▼ kDa		535.3	2	QCVDVNTAY	87	V. a. ammodytes AJC52543	PIII-SVMP
					598.8	2	NPCCDAATCK
		0.442	37▼ kDa		937.6	2	TWAHQLVNNIIVFYR	152	M. lebetina Q3ZD74	PI-SVMP
					625.4	3	TWAHQLVNNIIVFYR
		0.941	37▼ kDa		588		VVCAGIWQGGK	88	V. nikolskii E5AJX2	SVSP
					916.1	2	VILPDVPHCANIEIIK
					748.1	3	CAGTLINQEWVLTAAHCNGK
		0.693	32▼ kDa		750.8	3	TSTHIAPLSLPSSPPSVGSVCR	96	M. lebetina E0Y420	SVSP
					618.9	3	CQGVHPELPAK	73	V. nikolskii E5AJX2	SVSP
					611.1	3	VILPDVPHCANIEIIK
					626.9	2	SAGQLYEESLR	64	P. flavoviridis BAN82013	LAAO
					502.3	2	VTVLEASER	61	V. a. ammodytes 3KVE_A	LAAO
	30	0.127	>116▼ kDa		502.4	2	VTVLEASER	118	V. a. ammodytes 3KVE_A	LAAO
					569.4	2	HDDIFAYEK
					583.4	2	IQFEPPLPPK
					751	2	EDDYEEFLEIAK	113	M. lebetina P81375	LAAO
		0.093	>116▼ kDa		444.8	2	FFCLSSK	95	V. nikolskii E5AJX2	SVSP
					412.6	3	CQGVHPELPAK
					611.1	3	VILPDVPHCANIEIIK
		0.008	>116▼ kDa		677	2	NPQCILNQPLR	86	M. lebetina Q98995	PII-SVMP (III)
		0.584	55▼ kDa		626.9	2	SAGQLYEESLR	182	P. flavoviridis BAN82013	LAAO
					567.3	2	YPVKPSEEGK
					569.3	2	HDDIFAYEK
					438.7	2	STTDLPSR
					744.6	4	ADDKNPLEECFREDDYEEFLEIAK	117	M. lebetina P81375	LAAO
		3.066	55▼ kDa		790.4	2	IYEIVNTLNVVFR	94	V. a. ammodytes AHB62069	PIII-SVMP
					788.9	4	HDNAQLLTGIDLNEQTLGIAPMSGMCKPK
					591.9	2	WGXXQDYCK	de novo	~ V. a. ammodytes AHB62069	PIII-SVMP
					908.5	3	(968.5)CTGBSAECPTDVFBR	de novo	~ E. p. leakeyi ADI47681	PIII-SVMP
					459.8	4	(1206.8)VDXGTK	de novo	V. a. ammodytes P0DJE2	PIII-SVMP
		0.685	32▼ kDa		750.7	3	TSTHIAPLSLPSSPPSVGSVCR	88	M. lebetina E0Y420	SVSP
					820.4	2	PLSLPSSPPSVGSVCR	73	O. okinavensis BAN82126	SVSP
	31	0.475	57▼ kDa		626.9	2	SAGQLYEESLR	197	P. flavoviridis BAN82013	LAAO
					567.3	2	YPVKPSEEGK
					569.3	2	HDDIFAYEK
		0.09	57▼ kDa		661.3	3	HDNAQLLTGINFNGPSAGR	106	M. lebetina Q4VM07	PIII-SVMP
					411.6	3	YSVGIVQDHSK
					762.8	2	CETSYLFSDCSR
		0.5	53▼ kDa		535.2	2	QCVDVNTAY	283	V. a. ammodytes AJC52543	PIII-SVMP
					598.7	2	NPCCDAATCK
					445.6	3	FVTAGTVCRPAR
					542.9	3	ENNQNIPCAPQDVK
					923.7	3	SECDIPEYCSGQSVECPMDHIQK
		0.067	53▼ kDa		502.4	2	VTVLEASER	98	V. a. ammodytes 3KVE_A	LAAO
					569.4	2	HDDIFAYEK
		0.483	32▼ kDa		750.7	3	TSTHIAPLSLPSSPPSVGSVCR	75	M. lebetina E0Y420	SVSP
					1125.6	2	TSTHIAPLSLPSSPPSVGSVCR
					820.4	2	PLSLPSSPPSVGSVCR	70	O. okinavensis BAN82126	SVSP
	32	1.905	>116■/57▼kDa		459.6	3	IACAPEDVKCGR	818	M. lebetina Q4VM07	PIII-SVMP
					518.8	2	SCIMSGILR
					411.6	3	YSVGIVQDHSK
					628.9	2	ASQLNLTPEQR
					453.3	3	MoxPQCILNKPLK
					762.8	2	CETSYLFSDCSR
					805.5	2	IYEIVNTLNVIYR
					870.9	2	NPCQIYYIPSDENK
					661.3	3	HDNAQLLTGINFNGPSAGR
					677	3	LRPGAQCGDGVCCYQCK
					1196.3	3	AGTVCRPANGECDVSDLCTGQSAECPTDQFQR
					446.8	2	VTLDLFGK	540	M. lebetina Q4VM08	PIII-SVMP
					811.5	2	IYEIVNILNVIYR
					836.4	2	SCIMSGTLSCEASIR
		0.302	32▼ kDa		820.4	2	PLSLPSSPPSVGSVCR	85	O. okinavensis BAN82126	SVSP
					750.7	3	TSTHIAPLSLPSSPPSVGSVCR	79	M. lebetina E0Y420	SVSP
	33	0.373	>116■kDa		442.3	2	INVLPEAK	289	V. a. ammodytes AGL45259	PIII-SVMP
					446.8	2	VTLDLFGK
					430.7	2	ETDLLNR
					799.8	2	DCQNPCCNAATCK
					514.8	2	IPCAPQDVK
					718.3	2	LYCFDNLPEHK
					656.3	2	NPCQIYYTPR
					459.6	3	IACAPEDVKCGR	214	M. lebetina Q4VM07	PIII-SVMP
					677	3	LRPGAQCGDGVCCYQCK
					661.3	3	HDNAQLLTGINFNGPSAGR
					870.9	2	NPCQIYYIPSDENK
		0.313	55■kDa		521.8	2	YTGNFTAIR	94	V. a. ammodytes AJC52543	PIII-SVMP
					660.9	2	LVIVVDNVMYR	86	E. coloratus ADI47630	PIII-SVMP
		0.059	55■kDa		500.2	3	VVGGDECNINEHR	64	A. bilineatus P33588	SVSP
					750.7	3	TSTHIAPLSLPSSPPSVGSVCR	60	M. lebetina E0Y420	SVSP
		0.375	28■kDa		750.7	3	TSTHIAPLSLPSSPPSVGSVCR	66	M. lebetina E0Y420	SVSP
					1125.6	2	TSTHIAPLSLPSSPPSVGSVCR
	34	1.184	>116■kDa		430.7	2	ETDLLNR	648	V. a. ammodytes AGL45259	PIII-SVMP
					446.8	2	VTLDLFGK
					566.3	2	LGNEYGYCR
					578.3	2	KIPCAPQDVK
					656.3	2	NPCQIYYTPR
					671.4	2	MPQCILNKPLK
					692.9	2	ASQLNLTPEQQR
					718.3	2	LYCFDNLPEHK
					721	2	LVIVADYIMFLK
					811.5	2	IYEIVNLLNVIYR
					782.9	3	LTPGSQCADGECCDQCKFGR
					682.9	4	LYCFDNLPEHKNPCQIYYTPR
					850.1	4	VNFLVALAMAHEMGHNLGMDHDGIQCTCGAK
					1191.5	3	AGTVCRPANGECDVSDVCTGQSAECPTDQFQR
		4.311	116■/55▼ kDa		1196.2	3	AGTVCRPANGECDVSDLCTGQSAECPTDQFQR	140	M. lebetina Q4VM08	PIII-SVMP
					578.3	2	KIPCAPQDVK
					566.3	2	LGNEYGYCR	137	V. a. ammodytes AGL45259	PIII-SVMP
					782.9	3	LTPGSQCADGECCDQCKFGR
		0.135	28■ kDa		578.4	2	WTDGSSVIYK	105	M. lebetina B4XSY9	CTL
					855.1	2	TSADYVWIGLWNQR
		0.06	28■ kDa		750.8	3	TSTHIAPLSLPSSPPSVGSVCR	90	M. lebetina E0Y420	SVSP
		100

## Sheet: Hoja2
Spot ID	RT (min) (corrida 4)	%	Mw	MS-ESI	m/z	z	Peptide sequence	Score	NCBI/TrEmbl	Transcriptome	Protein family
43	28.99		a I
			a II
			b I
			b II
			c I		883.3	3	SECDIAESCTGQSADCPTDNFQR	103	C. adamanteus AEJ31987 + AEJ31989		SVMP P III	DC domain (PIII-SVMP)
					538.3	2	IFPCAPQDK
			c II = 28▼ kDa		839.8	2	NCQYQCCDAATCK	192	C. adamanteus AEJ31994		SVMP P III	DC domain (PIII-SVMP)???
					503.2	2	GDDYGYCR
					514.8	2	IPCAPEDVK
					405.9	3	IFPSNEDEHK
					691.1	3	IFPSNEDEHKEMVLPGTK
					696.3	3	IFPSNEDEHKEMoxVLPGTK
					959.1	3	TDIISPPVCGNELLEAGEECDCGSPR	343	C. adamanteus AEJ31994		SVMP P III	DC domain (PIII-SVMP)???
					723.3	3	LHSWVECESGVCCEQCK
					503.2	2	GDDYGYCR
					691	3	IFPSNEDEHKEMVLPGTK
					1044	2	IFPSNEDEHKEMoxVLPGTK
					696.3	3	IFPSNEDEHKEMoxVLPGTK
					437.7	2	EMVLPGTK
					807.8	2	FCTNGHCVDVATAY
			dI		501.8	2	NGLTATSNPK	62	C. adamanteus O93364		LAO
					503.9	3	YILDKYDTYSTK
			dII		502.5	3	CCFVHDCCYGK	72	C. adamanteus P00623		D49-PLA2
					595.7	2	NCREEPEPC

## Sheet: Hoja3
#	Time	Area	Height	Width	Area%	Symmetry
1	14.423	25733.1	1255.8	0.3415	3.1	0.334
2	16.458	18783.8	1895.1	0.1652	2.263	0.858
3	16.66	17221	1871.8	0.1533	2.075	0.832
4	18.01	68547.7	1475.1	0.7745	8.258	1.446
5	19.165	48594.3	1726.8	0.469	5.854	8.385
6	19.301	26499.2	1831.2	0.2412	3.193	0.37
7	19.615	69661.2	1808	0.6421	8.393	0.207
8	24.047	15103.5	106.3	2.3689	1.82	13.48
9	24.844	16325.6	212.7	1.279	1.967	0.411
10	26.933	10760.5	114.4	1.567	1.296	0.696
11	28.466	4085.8	92.2	0.7388	0.492	0.839
12	29.733	2501.2	75.8	0.5497	0.301	0.942
13	32.728	3771.2	113.4	0.5545	0.454	0.379
14	33.824	2278.1	56.4	0.6735	0.274	0.438
15	36.03	4366.8	65.6	1.1096	0.526	0.78
16	40.369	1660.6	67.8	0.4084	0.2	0.556
17	42.234	2724.2	107.9	0.4209	0.328	1.614
18	42.782	44231.1	1513.4	0.4871	5.329	0.526
19	51.842	6221.4	240.4	0.4314	0.75	0.824
20	52.42	5232.8	104.4	0.8357	0.63	0.29
21	54.954	16450.5	341.4	0.803	1.982	0.555
22	57.442	15603	638.6	0.4072	1.88	0.845
23	58.078	37679	1128.7	0.5564	4.539	0.406
24	58.904	54731.1	1682.1	0.5423	6.594	0.551
25	59.619	34644.1	1282.9	0.4501	4.174	0.527
26	61.254	11676.4	212.4	0.9164	1.407	0.688
27	63.664	21154.6	418.5	0.8425	2.549	0.478
28	65.506	15969.2	289.7	0.9186	1.924	0.573
29	70.515	24797.6	915.4	0.4515	2.988	0.501
30	71.462	12850	303.2	0.7063	1.548	0.315
31	73.025	9570.6	344.5	0.463	1.153	0.553
32	76.025	11586	110.1	1.7531	1.396	0.872
33	79.961	24394.5	1288.7	0.3155	2.939	1.248
34	80.297	22731.8	1171.6	0.3234	2.739	0.614
35	81.182	23238.9	550	0.7042	2.8	0
36	81.815	33283.1	812.8	0.6824	4.01	0.776
37	82.383	18223.9	923.8	0.3288	2.196	0.454
38	85.269	47149.9	1332.2	0.5899	5.68	0.637
